# Supplementary material for: Identification of Broad-Spectrum MMP Inhibitors by Virtual Screening
Source: Molecules. 2021 Jul 28;26(15):4553. doi: 10.3390/molecules26154553 (PMC8347235; doi:10.3390/molecules26154553)
Supplement: Supplementary file 1 [file molecules-26-04553-s001.zip]

Archive with 1 entries (1 files):
- molecules-1183003-supplementary.pdf
